# Supplementary material for: Exploration of Potential Genetic Biomarkers for Heart Failure: A Systematic Review
Source: Int J Environ Res Public Health. 2021 May 31;18(11):5904. doi: 10.3390/ijerph18115904 (PMC8198957; doi:10.3390/ijerph18115904)
Supplement: Supplementary file 1 [file ijerph-18-05904-s001.zip]

Archive with 2 entries (2 files):
- Supplementary Table S1_IJERPH 1148215.pdf
- Supplementary Table S2_IJERPH 1148215.pdf
